# Supplementary material for: SLC11A1 protein as a key regulator of iron metabolism, ferroptosis mediator, and putative therapeutic target in nonalcoholic fatty liver disease: an integrated bioinformatics analysis
Source: Front Pharmacol. 2025 Nov 25;16:1715699. doi: 10.3389/fphar.2025.1715699 (PMC12685672; doi:10.3389/fphar.2025.1715699)
Supplement: Supplementary file 1 [file Supplementaryfile1.zip]

Archive with 13 entries (11 files):
- Supplementary Material/
- Supplementary Material/Mold-making method.docx
- Supplementary Material/Supplementary Fiugre/
- Supplementary Material/Supplementary Fiugre/figS.tif
- Supplementary Material/Supplementary Fiugre/SA.pdf
- Supplementary Material/Supplementary Fiugre/SB.pdf
- Supplementary Material/Supplementary Fiugre/SC.pdf
- Supplementary Material/Supplementary Fiugre/SD.pdf
- Supplementary Material/Supplementary Fiugre/SE-ERN1.pdf
- Supplementary Material/Supplementary Fiugre/SE-MYC.pdf
- Supplementary Material/Supplementary Fiugre/SE-PPARGC1A.pdf
- Supplementary Material/Supplementary Fiugre/SE-SLC11A1.pdf
- Supplementary Material/Supplementary Fiugre/SE-TLR7.pdf
